# Supplementary material for: Vowel production of Mandarin-speaking hearing aid users with different types of hearing loss
Source: PLoS One. 2017 Jun 2;12(6):e0178588. doi: 10.1371/journal.pone.0178588 (PMC5456089; doi:10.1371/journal.pone.0178588)
Supplement: S1 File — The PTA and the formant values for each participant in each group. (XLS) [file pone.0178588.s001.xls]

## Sheet: 工作表1
no	gender	group		[a] (Mean)		[i] (Mean)		[u] (Mean)
			PTA	F1(Hz)	F2(Hz)	F1(Hz)	F2(Hz)	F1(Hz)	F2(Hz)
M01	F	mixed HL	55	942.667	1398.33	691.333	1043	668.667	1059.33
M02	F	mixed HL	31.25	884.667	1233	503.333	1651.33	490	856.667
M03	M	mixed HL	47.5	881.333	1858.33	462.333	2103	481	1164.67
M04	M	mixed HL	68.75	876.667	1403.67	403.667	1986	451.667	852
M05	M	mixed HL	41.25	917.333	1560	323.333	2201	399.667	730
M06	M	mixed HL	55	1092.67	1501	567	1115.67	491	1200
M07	M	mixed HL	55	510.333	1623.33	510	2155.67	473	925
M08	M	mixed HL	53.75	765.333	1375.67	361	2067.33	456.667	1266
M09	M	mixed HL	48.3333	971	1426	542.333	2647	484	831.333
M10	M	mixed HL	58.75	1071	1775.33	615.333	2516.67	577.667	1257.33
C01	F	conductive HL	50.8333	994.333	1654	398.333	3099	455.667	948.333
C02	F	conductive HL	63.3333	1015.33	1378.33	491	886.333	443.667	688.667
C03	F	conductive HL	57.1429	1037.67	1867.67	417.667	1608	431.333	899.667
C04	F	conductive HL	81.6667	1041	1478	486.333	2329.33	452.667	1133.67
C05	M	conductive HL	27.8571	909.667	1226.33	453.333	2013	515	1008.67
C06	M	conductive HL	50	1092	1547.33	577.667	1207.33	509.667	912.667
C07	M	conductive HL	47.5	896	1662.67	407.333	966.333	447	814.333
C08	M	conductive HL	57.8571	822.333	1184.33	579.333	894	581.333	1011
C09	M	conductive HL	57.1429	689.333	1582	488	815	472.333	724
C10	M	conductive HL	76.25	1035.33	1777.67	448.667	1341.33	435	945.667
C11	M	conductive HL	32.1429	869.667	1506.33	582	1143	530.333	923
S01	F	SNHL HL	40	976.333	1518	526.333	1204.67	500	968.333
S02	F	SNHL HL	45	1014.67	1698.33	473.333	1851	457.667	805.667
S03	F	SNHL HL	70	834	1460.33	484.333	2593.33	437.667	698
S04	F	SNHL HL	52.8571	986.333	1537	469	2741	470.333	1325.67
S05	M	SNHL HL	66.25	1080.67	1750	290	1992	444	868.667
S06	M	SNHL HL	75	733.333	1207.33	543.667	1938.33	345.333	789
S07	M	SNHL HL	49.2857	838.667	1292	409	2094.33	443	738.333
N01	F	normal hearing		732.667	1298.67	313.667	2559.33	421.667	769.667
N02	F	normal hearing		893	1308.67	479	2508	479.667	785.667
N03	F	normal hearing		812.667	1278.33	486.333	2278.67	466	738.333
N04	F	normal hearing		768.333	1393	434.667	1574	430.333	1874
N05	F	normal hearing		927.667	1452.33	494	2542.33	472.333	795.667
N06	F	normal hearing		956.667	1446.33	418.667	2873.67	432	670.667
N07	F	normal hearing		775.333	1747.67	391.333	2777.33	558.333	776
N08	F	normal hearing		878	1454	411	2734.33	421.667	785.667
N09	F	normal hearing		878.667	1514.67	465.667	2935.67	452.333	679.667
N10	F	normal hearing		930.667	1657.67	476.333	2805.67	450.667	663.667
N11	F	normal hearing		889	1373	407	2749.67	432.333	693.333
N12	F	normal hearing		928.667	1644.67	497	2957.33	461.667	797.333
N13	F	normal hearing		956	1612.67	497.667	2564.33	519.333	875.667
N14	F	normal hearing		729	1682.67	406.667	2774.33	459	1161.67
N15	F	normal hearing		797	1493	432	2964.33	452.333	623.333
N16	F	normal hearing		861.333	1786.33	390	2983	400	654
N17	F	normal hearing		806.333	1635	440.333	2679	453.333	945.667
N18	F	normal hearing		1156.67	1683.67	437.333	3038.33	417.333	712.333
N19	F	normal hearing		834.667	1572.67	440.333	2894.67	430.333	821.333
N20	F	normal hearing		847.333	1608.67	456	2969	417.333	682.333
N21	M	normal hearing		832.333	1428.33	293.333	2326.67	360.333	969.667
N22	M	normal hearing		817.667	1386.33	281.333	2397.67	354.667	785
N23	M	normal hearing		711.333	1311.33	332.333	2258.33	362.333	793.667
N24	M	normal hearing		827.333	1279.33	279.667	2440.33	327.667	708.667
N25	M	normal hearing		842.667	1378	318.667	2480.67	349.333	676
N26	M	normal hearing		797	1306.33	305.667	1579.33	326.333	731
